# Supplementary material for: Effects of Deep Brain Stimulation on the Lived Experience of Obsessive-Compulsive Disorder Patients: In-Depth Interviews with 18 Patients
Source: PLoS One. 2015 Aug 27;10(8):e0135524. doi: 10.1371/journal.pone.0135524 (PMC4552296; doi:10.1371/journal.pone.0135524)
Supplement: S1 Table — (XLSX) [file pone.0135524.s001.xlsx]

## Sheet: Blad1
Patient	Sex	Age at time of interview	Y-BOCS before DBS	Y-BOCS at time of interview	Responder	Time passed between implantation and interview	Medication	Therapeutic setting
P1	F	32	40	?	0	61 months	Fluoxetine (60 mg)	DBS settings & CBT
P2	F	39	?	?	1	17 months	Ferrofumaraat (200 mg)	CBT
P3	M	26	?	30	0	6 months & 16 months	Seroquel (50 mg), Rivotril (0,5 mg)	DBS settings & CBT
P4	M	60	29	10	1	51 months	none	Maintenance
P5	F	64	?	16	1	9 months	none	DBS settings & CBT
P6	M	46	33	17	1	52 months	none	DBS settings & CBT
P9	F	55	37	15	1	28 months	Citalopram (40 mg), Seroquel (25 mg)	Maintenance
P10	F	53	38	18	1	43 months	none	Maintenance
P13	M	40	35	8	1	57 months	none	Maintenance
P14	M	65	33	7	1	63 months & 72 months	none	Maintenance
P15	F	49	27	23	0	25 months	none	DBS settings & CBT
P16	M	38	33	15	1	52 months	none	Maintenance
P17	F	33	33	7	1	13 months	Temazepam (20 mg), Lexapro (10 mg)	CBT & Schema Therapy
P18	M	58	36	?	0	91 months	none	Maintenance & Schema Therapy
P19	M	44	37	38	0	63 months	Quetiapine (200 mg), Seroquel (200 mg), Citalopram (70 mg)	Maintenance
P20	F	32	18	12	0	21 months	none	Maintenance
P21	F	53	34	21	1	20 months	none	CBT
P22	F	38	28	20	0	17 months	Oxazepam (10 mg)	CBT
		average 45,83				average 38,85 months
		825
